# Supplementary material for: The Effect of Intensity, Frequency, Duration and Volume of Physical Activity in Children and Adolescents on Skeletal Muscle Fitness: A Systematic Review and Meta-Analysis of Randomized Controlled Trials
Source: Int J Environ Res Public Health. 2021 Sep 13;18(18):9640. doi: 10.3390/ijerph18189640 (PMC8468576; doi:10.3390/ijerph18189640)
Supplement: Supplementary file 1 [file ijerph-18-09640-s001.zip]

Archive with 1 entries (1 files):
- ijerph-1315604-supplementary.pdf
